# Supplementary material for: Hypodermal responses to protein synthesis inhibition induce systemic developmental arrest and AMPK-dependent survival in Caenorhabditis elegans
Source: PLoS Genet. 2018 Jul 18;14(7):e1007520. doi: 10.1371/journal.pgen.1007520 (PMC6066256; doi:10.1371/journal.pgen.1007520)
Supplement: S1 Table — (XLSX) [file pgen.1007520.s010.xlsx]

## Sheet: Replicates
	MAIN TEXT
	Figure	Letter	part	# animals, # replicates
	1	a	NA	46 from 2 biological replicates
		b	NA	42 from 2 biological replicates
		c	NA	33 from 2 biological replicates
		d	20min-1	Control RNAi - 250, egl-45 - 210, rps-11 - 200 from 2 biological replicates
			20min-2	Control RNAi - 238, egl-45 -167, rps-11 - 156 from 2 biological replicates
			20min-3	Control RNAi - 213, egl-45 - 227, rps-11 - 235 from 2 biological replicates
			40min-1	Control RNAi - 208, egl-45 - 247, rps-11 - 243 from 2 biological replicates
			40min-2	Control RNAi - 159 , egl-45 - 185, rps-11 - 126 from 2 biological replicates
			40min-3	Control RNAi - 181, egl-45 - 169, rps-11 - 215 from 2 biological replicates
			60min-1	Control RNAi - 209, egl-45 - 254, rps-11 - 218 from 2 biological replicates
			60min-2	Control RNAi - 147, egl-45 - 136, rps-11 - 149 from 2 biological replicates
			60min-3	Control RNAi - 156, egl-45 - 165, rps-11 - 155 from 2 biological replicates
		e	6hrs-1	Control RNAi - 251, egl-45 - 226, rps-11 - 228 from 3 biological replicates
			6hrs-2	Control RNAi - 251, egl-45 - 241, rps-11 - 234 from 3 biological replicates
			9hrs-1	Control RNAi - 245, egl-45 - 226, rps-11 - 234 from 3 biological replicates
			9hrs-2	Control RNAi - 242, egl-45 - 251, rps-11 - 216 from 3 biological replicates
			12hrs-1	Control RNAi - 242, egl-45 - 241, rps-11 - 206 from 3 biological replicates
			12hrs-2	Control RNAi - 218, egl-45 - 235, rps-11 - 226 from 3 biological replicates
		f	trial 1	egl-45 - 180, rps-11 - 188 from 2-3 biological replicates
			trial 2	egl-45 - 188, rps-11 - 227 from 3 biological replicates
	2	a	NA	Control RNAi - 20, egl-45 - 10, rps-11 - 9
		b	NA	279 from 2 biological replicates
		c	NA	302 from 2 biological replicates
		d	NA	335 from 2 biological replicates
		e	NA	Control RNAi - 21, egl-45 - 22, rps-11 - 22 from 2 biological replicates
		f	20min-1	Control RNAi - 215, egl-45 - 230, rps-11 - 275 from 2 biological replicates
			20min-2	Control RNAi - 230, egl-45 - 215, rps-11 - 225 from 2 biological replicates
			40min-1	Control RNAi - 240, egl-45 - 240, rps-11 - 235 from 2 biological replicates
			40min-2	Control RNAi - 236, egl-45 - 212, rps-11 - 236 from 2 biological replicates
			60min-1	Control RNAi - 230, egl-45 - 245, rps-11 - 258 from 2 biological replicates
			60min-2	Control RNAi - 203, egl-45 - 178, rps-11 - 185 from 2 biological replicates
		g	6hrs-1	Control RNAi - 377, egl-45 - 353, rps-11 - 367 from 3 biological replicates
			6hrs-2	Control RNAi - 374, egl-45 - 361, rps-11 - 403 from 3 biological replicates
			9hrs-1	Control RNAi - 383, egl-45 - 339, rps-11 - 372 from 3 biological replicates
			9hrs-2	Control RNAi - 351, egl-45 - 403, rps-11 - 365 from 3 biological replicates
			12hrs-1	Control RNAi - 330, egl-45 - 301, rps-11 - 284 from 3 biological replicates
			12hrs-2	Control RNAi - 349, egl-45 - 392, rps-11 - 349 from 3 biological replicates
	3	a	NA	3 biological replicates
		b	NA	3 biological replicates
		c	30min - 1	Control RNAi - 188, egl-45 - 211, rps-11 - 251 from 2 biological replicates
			30min - 2	Control RNAi - 219, egl-45 - 191, rps-11 - 241 from 2 biological replicates
		d	NA	24, 48 hours - 7 biological replicates; 120 hours - 4 biological replicates
		e	NA	3 biological replicates
	4	a	24hrs	Control RNAi - 23, egl-45 - 9, rps-11 - 14 from 2-3 biological replicates
			48hrs	Control RNAi - 14, egl-45 - 19, rps-11 - 14 from 2-3 biological replicates
		b	24 hours	Control RNAi - 10, egl-45 - 10, rps-11 - 10 from 2 biological replicates
			48 hours	Control RNAi - 10, egl-45 - 9, rps-11 - 9 from 2 biological replicates
		c		3 biological replicates
		d		3 biological replicates
		e	24hrs	Control RNAi - 18, egl-45 - 22, rps-11 - 16 from 2 biological replicates
			48hrs	Control RNAi - 24, egl-45 - 19, rps-11 - 22 from 3 biological replicates
		f	NA	NA
		g	NA	NA
	5	a	+xeno	Control Food - 9, alboniger - 9, griseus - 18, griseolus - 14 from 2 biological replicates
			-xeno	Control Food - 18, alboniger - 14, griseus - 18, griseolus - 14 from 2 biological replicates
		b	NA	93 from 2 biological replicates
		c	24hrs	Control RNAi - 32, CHX - 31 from 3 biological replicates
			48hrs	Control RNAi - 39, CHX - 64 from 3 biological replicates
		d		Control RNAi - 20, CHX - 10
		e		3 biological replicates
		f	NA	NA
	SUPPLEMENTARY
	Figure	Letter	part	# animals, # replicates
	S1	a	NA	NA
		b	0hr	Control RNAi - 15, egl-45 - 16, rps-11 - 16
			3hr	Control RNAi - 16, egl-45 - 14, rps-11 - 17
		c	12hr	Control RNAi - 40, egl-45 - 40, rps-11 - 42 from 2 biological replicates
			14hr	Control RNAi - 48, egl-45 - 46, rps-11 - 43 from 2 biological replicates
			16hr	Control RNAi - 48, egl-45 - 44, rps-11 - 41 from 2 biological replicates
		d	NA	NA
		e	NA	NA
		f	NA	NA
	S2	a	NA	See Figure 1 numbers
		b	NA	See Figure 1 numbers
		c	20min	egl-45 - 423, rps-11 - 361 from 4 biological replicates
			40min	egl-45 - 397, rps-11 - 377 from 4 biological replicates
			60min	egl-45 - 367, rps-11 - 259 from 4 biological replicates
		d	20min	egl-45 - 35, rps-11 - 23 from 2 biological replicates
			40min	egl-45 - 48, rps-11 - 26 from 2 biological replicates
			60min	egl-45 - 47, rps-11 - 25 from 2 biological replicates
		e	3hrs	egl-45 - 344, rps-11 - 255 from 3 biological replicates
			6hrs	egl-45 - 388, rps-11 - 219 from 3 biological replicates
			9hrs	egl-45 - 328, rps-11 - 272 from 3 biological replicates
			12hrs	egl-45 - 355, rps-11 - 167 from 3 biological replicates
		f	3hrs	egl-45 - 314, rps-11 - 106 from 3 biological replicates
			6hrs	egl-45 - 360, rps-11 - 99 from 3 biological replicates
			9hrs	egl-45 - 346, rps-11 - 49 from 3 biological replicates
			12hrs	egl-45 - 268, rps-11 - 53 from 3 biological replicates
		g	NA	NA
		h	24hr	acn-1 - 17, let-737 - 18, pan-1 - 15 from 3 biological replicates
			48hr	acn-1 - 30, let-737 - 29, pan-1 - 34 from 3 biological replicates
			72hr	acn-1 - 33, let-737 - 29, pan-1 - 35 from 3 biological replicates
			96hr	acn-1 - 32, let-737 - 32, pan-1 - 33 from 3 biological replicates
			120hr	acn-1 - 31, let-737 - 33, pan-1 - 31 from 3 biological replicates
		i	12hr	Control RNAi - 40, acn-1 - 42, let-737 - 43, pan-1 - 41 from 2 biological replicates
			14hr	Control RNAi - 48, acn-1 - 46, let-737 - 45, pan-1 - 46 from 2 biological replicates
			16hr	Control RNAi - 48, acn-1 - 42, let-737 - 52, pan-1 - 41 from 2 biological replicates
		j	20min	Control RNAi - 202, acn-1 - 312, let-767 - 297, pan-1 - 254 from 2 biological replicates
			40min	Control RNAi - 298, acn-1 - 284, let-767 - 180, pan-1 - 196 from 2 biological replicates
			60min	Control RNAi - 191, acn-1 - 198, let-767 - 251, pan-1 - 280 from 2 biological replicates
		k	6hr	Control RNAi - 254, acn-1 - 282, let-767 - 263, pan-1 - 275 from 2-3 biological replicates
			9hr	Control RNAi - 265, acn-1 - 155, let-767 - 158, pan-1 - 151 from 2-3 biological replicates
			12hr	Control RNAi - 179, acn-1 - 184, let-767 - 165, pan-1 - 171 from 2-3 biological replicates
		l	20min-1	N2 - 217, ifg-1 -78 from 2 biological replicates
			20min-2	N2 - 94, ifg-1 -115 from 2 biological replicates
			40min-1	N2 - 159, ifg-1 - 111 from 2 biological replicates
			40min-2	N2 - 329, ifg-1 - 82 from 2 biological replicates
			60min-1	N2 - 183, ifg-1 -108 from 2 biological replicates
			60min-2	N2 - 388, ifg-1 - 177 from 2 biological replicates
		m	NA	acn-1 - 101, let-737 - 115, pan-1 - 132 from 4 biological replicates
	S3	a	NA	Control RNAi - 22, egl-45 - 26, rps-11 - 32 from 2 biological replicates
		b	20min-1-daf-16	Control RNAi - 99, egl-45 - 70, rps-11 - 98 from 2 biological replicates
			20min-2-daf-16	Control RNAi - 337, egl-45 - 397, rps-11 - 305 from 2 biological replicates
			40min-1-daf-16	Control RNAi - 169, egl-45 - 123, rps-11 - 53 from 2 biological replicates
			40min-2-daf-16	Control RNAi - 352, egl-45 - 354, rps-11 - 350 from 2 biological replicates
			60min-1-daf-16	Control RNAi - 109, egl-45 - 53, rps-11 - 40 from 2 biological replicates
			60min-2-daf-16	Control RNAi - 332, egl-45 - 293, rps-11 - 302 from 2 biological replicates
		c	6hr - daf-16	Control RNAi - 349, egl-45 - 324, rps-11 - 348 from 2-3 biological replicates
			9hr	Control RNAi - 231, egl-45 - 209, rps-11 - 224 from 2-3 biological replicates
			12hr	Control RNAi - 206, egl-45 - 183, rps-11 - 183 from 2-3 biological replicates
		d	NA	N is in figure, each from 2 biological replicates
	S4	a	NA	NA
		b	NA	229 from 2 biological replicates
		c	NA	266 from 2 biological replicates
		d	NA	236 from 2 biological replicates
		e	NA	278 from 2 biological replicates
		f	NA	287 from 2 biological replicates
		g	NA	311 from 2 biological replicates
		h	NA	225 from 2 biological replicates
		i	NA	275 from 2 biological replicates
		j	NA	236 from 2 biological replicates
		k	NA	Control RNAi - 22, egl-45 - 26, rps-11 - 24 from 2 biological replicates
		l	NA	Control RNAi - 24, egl-45 - 24, rps-11 - 22 from 2 biological replicates
		m	20min-1	Control RNAi - 240, egl-45 - 237, rps-11 - 229 from 2 biological replicates
			20min-2	Control RNAi - 276, egl-45 - 271, rps-11 - 299 from 2 biological replicates
			40min-1	Control RNAi - 257, egl-45 - 242, rps-11 - 230 from 2 biological replicates
			40min-2	Control RNAi - 296, egl-45 - 300, rps-11 - 301 from 2 biological replicates
			60min-1	Control RNAi - 205, egl-45 - 218, rps-11 - 178 from 2 biological replicates
			60min-2	Control RNAi - 209, egl-45 - 180, rps-11 - 226 from 2 biological replicates
		n	6hr	Control RNAi - 314, egl-45 - 359, rps-11 - 349 from 3 biological replicates
			9hr	Control RNAi - 357, egl-45 - 364, rps-11 - 331 from 3 biological replicates
			12hr	Control RNAi - 330, egl-45 - 348, rps-11 - 360 from 3 biological replicates
		o	20min-1	Control RNAi - 207, egl-45 - 224, rps-11 - 165 from 2 biological replicates
			20min-2	Control RNAi - 208, egl-45 - 272, rps-11 - 335 from 2 biological replicates
			40min-1	Control RNAi - 182, egl-45 - 178, rps-11 - 230 from 2 biological replicates
			40min-2	Control RNAi - 258, egl-45 - 204, rps-11 - 325 from 2 biological replicates
			60min-1	Control RNAi - 156, egl-45 - 189, rps-11 - 184 from 2 biological replicates
			60min-2	Control RNAi - 227, egl-45 - 79, rps-11 - 219 from 2 biological replicates
		p	6hr	Control RNAi - 245, egl-45 - 277, rps-11 - 303 from 3 biological replicates
			9hr	Control RNAi - 264, egl-45 - 237, rps-11 - 222 from 3 biological replicates
			12hr	Control RNAi - 228, egl-45 - 166, rps-11 - 226 from 3 biological replicates
		q	JM43	Control RNAi - 103, egl-45 - 50, rps-11 - 73 from 2 biological replicates
			N2	Control RNAi - 179, egl-45 - 221, rps-11 - 125 from 2 biological replicates
		r	NA	NA
		s	NA	NA
		t	NA	NA
		u	NA	NA
	S5	a		3 biological replicates
		b		3 biological replicates
		c		3 biological replicates
		d		3 biological replicates
		e		3 biological replicates
		f		3 biological replicates
		g		3 biological replicates
		h		3 biological replicates
		u		3 biological replicates
		j		3 biological replicates
		k	30min	Control RNAi - 198, egl-45 - 192, rps-11 - 126 from 2 biological replicates
		l	30min-1	Control RNAi - 218, egl-45 - 185, rps-11 - 192 from 2 biological replicates
			30min-2	Control RNAi - 244, egl-45 - 234, rps-11 - 135 from 2 biological replicates
		m	30min-1	Control RNAi - 118, egl-45 - 104, rps-11 - 97 from 2 biological replicates
			30min-2	Control RNAi - 228, egl-45 - 176, rps-11 - 257 from 2 biological replicates
		n		3 biological replicates
	S6	a		24, 48 hours - 7 biological replicates; 120 hours - 4 biological replicates
		b		4 biological replicates
		c		4 biological replicates
		d		4 biological replicates
	S7	a	24 hours	N2 - 14, ifg-1 - 12 from 2 biological replicates
			48 hours	N2 - 14, ifg-1 - 22 from 2 biological replicates
		b	24 hours	See Figure 4
			48 hours	See Figure 4
			240 hours	egl-45 - 7, rps-11 - 11
			480 hours	egl-45 - 14, rps-11 - 14
		c	48hrs	Control RNAi - 15, egl-45 - 19, rps-11 - 18 from 2 biological replicates
		d	24 hours	Control RNAi - 9, egl-45 - 11, rps-11 - 10 from 2 biological replicates
			48 hours	Control RNAi - 10, egl-45 - 12, rps-11 - 11 from 2 biological replicates
		e	24 hours	Control RNAi - 18, egl-45 - 20, rps-11 - 21 from 2 biological replicates
			48 hours	Control RNAi - 18, egl-45 - 15, rps-11 - 16 from 2 biological replicates
		f	24 hours	Control RNAi - 17, egl-45 - 11, rps-11 - 18 from 2 biological replicates
	S8	a	aak-2	Control RNAi - 27, egl-45 - 19, rps-11 - 17
			aak-2 rescue	Control RNAi - 12, egl-45 - 16, rps-11 - 17
		b		Control RNAi - 18, egl-45 - 13, rps-11 - 16
		c		Control RNAi - 12, egl-45 - 12, rps-11 - 12
		d, e	24 hour aak-2 rescue	Control RNAi - 12, egl-45 - 14, rps-11 - 15 from 2 biological replicates
			48 hour aak-2 rescue	Control RNAi - 14, egl-45 - 16, rps-11 - 14 from 2 biological replicates
		f	NA	3 biological replicates
		g	NA	3 biological replicates
		h	NA	3 biological replicates
		i	30min-1	Control RNAi - 157, egl-45 - 164, rps-11 - 124 from 2 biological replicates
			30min-2	Control RNAi - 230, egl-45 - 208, rps-11 - 255 from 2 biological replicates
		j, k, l	20min-1 aak-2	Control RNAi - 151, egl-45 - 129, rps-11 - 144 from 2 biological replicates
			20min-2 aak-2	Control RNAi - 219, egl-45 - 232, rps-11 - 138 from 2 biological replicates
			40min-1 aak-2	Control RNAi - 192, egl-45 - 154, rps-11 - 188 from 2 biological replicates
			40min-2 aak-2	Control RNAi - 258, egl-45 - 114, rps-11 - 79 from 2 biological replicates
			60min-1 aak-2	Control RNAi - 159, egl-45 - 162, rps-11 - 144 from 2 biological replicates
			60min-2 aak-2	Control RNAi - 248, egl-45 - 246, rps-11 - 129 from 2 biological replicates
			20min aak-2 rescue	Control RNAi - 282, egl-45 - 266, rps-11 - 241 from 2 biological replicates
			40min aak-2 rescue	Control RNAi - 247, egl-45 - 306, rps-11 - 235 from 2 biological replicates
			60min aak-2 rescue	Control RNAi - 184, egl-45 - 252, rps-11 - 198 from 2 biological replicates
		m, n, o	6 hours aak-2	Control RNAi - 322, egl-45 - 257, rps-11 - 140 from 2-3 biological replicates
			9 hours aak-2	Control RNAi - 351, egl-45 - 169, rps-11 - 152 from 2-3 biological replicates
			12 hours aak-2	Control RNAi - 310, egl-45 - 163, rps-11 - 153 from 2-3 biological replicates
			6 hours-1 aak-2 rescue	Control RNAi - 172, egl-45 - 148, rps-11 - 203 from 2-3 biological replicates
			6 hours-2 aak-2 rescue	Control RNAi - 291, egl-45 - 199, rps-11 - 172 from 2-3 biological replicates
			9 hours-1 aak-2 rescue	Control RNAi - 153, egl-45 - 135, rps-11 - 150 from 2-3 biological replicates
			9 hours-2 aak-2 rescue	Control RNAi - 316, egl-45 - 170, rps-11 - 161 from 2-3 biological replicates
			12 hours-1 aak-2 rescue	Control RNAi - 169, egl-45 - 168, rps-11 - 183 from 2-3 biological replicates
			12 hours-2 aak-2 rescue	Control RNAi - 252, egl-45 - 172, rps-11 - 188 from 2-3 biological replicates
	S9	a	NA	NA
		b	NA	Control Food - 38, alboniger - 24, griseus - 47, griseolus - 21 from 2 biological replicates
		c	12hr	Control RNAi - 40, CHX - 16 from 2 biological replicates
			14hr	Control RNAi - 48, CHX - 17 from 2 biological replicates
			16hr	Control RNAi - 48, CHX - 19 from 2 biological replicates
		d	NA	NA
		e	NA	102 from 2 biological replicates
		f	NA	114 from 2 biological replicates
		g	NA	95 from 2 biological replicates
		h	20min-1	Veh - 234, CHX - 194 from 2 biological replicates
			20min-2	Veh - 142, CHX - 164 from 2 biological replicates
			40min-1	Veh - 73, CHX - 233 from 2 biological replicates
			40min-2	Veh - 101, CHX - 171 from 2 biological replicates
			60min-1	Veh - 38, CHX - 172 from 2 biological replicates
			60min-2	Veh - 177, CHX - 171 from 2 biological replicates
		i	6 hour-1	Veh - 518, CHX - 359 from 2 biological replicates
			6 hour-2	Veh - 462, CHX - 437 from 2 biological replicates
			9 hour-1	Veh - 429, CHX - 313 from 2 biological replicates
			9 hour-2	Veh - 257, CHX - 258 from 2 biological replicates
			12 hour-1	Veh - 401, CHX - 263 from 2 biological replicates
			12 hour-2	Veh - 134, CHX - 124 from 2 biological replicates
		j	NA	3 biological replicates
		k	NA	3 biological replicates
		l	NA	7 biological replicates
		m	NA	7 biological replicates
		n	NA	Veh - 12, CHX - 13
		o	20min-1	Veh - 184, CHX - 219 from 2 biological replicates
			20min-2	Veh - 166, CHX - 136 from 2 biological replicates
			40min-1	Veh - 182, CHX - 117 from 2 biological replicates
			40min-2	Veh - 138, CHX - 84 from 2 biological replicates
		p		Veh - 418, CHX - 241 from 2 biological replicates
		q		Veh - 15, CHX - 16 from 2 biological replicates
		r		Alive HT115 - 21, Alive HT115+Griseus - 26, Dead HT115 - 30, Dead HT115+Griseus - 22 from 2 biological replicates
		s	24hrs	Veh - 11, 0.5 - 15, 0.35 - 16, 0.2 - 12, 0.1 - 13, 0.05 - 13
			48hrs	Veh - 9, 0.5 - 7, 0.35 - 9, 0.2 - 10, 0.1 - 11, 0.05 - 15
	Table S2			24hr - 34, 48hr - 22 from 2 biological replicates

## Sheet: Raw Ox, thermal, cadmium
Raw data for graphs with relative change/difference over control
	MAIN TEXT
	Figure	Letter	part	# animals, # replicates																							true 24-hr survival
	1	d	20min-1	Control RNAi - 250, egl-45 - 210, rps-11 - 200 from 2 biological replicates				A	D			total worms				A	D							A	D	pre-24 death			total worms
			20min-2	Control RNAi - 238, egl-45 -167, rps-11 - 156 from 2 biological replicates		20min	L4440-1	92	0	1	0.987342	250		20min	L4440-1	126	9	0.933333	0.952104	238		20min	L4440-1	90	4	5	1.01124	1.00127	213
			20min-3	Control RNAi - 213, egl-45 - 227, rps-11 - 235 from 2 biological replicates		20min	L4440-2	154	4	0.974684				20min	L4440-2	100	3	0.970874				20min	L4440-2	114	5	4	0.991304
			40min-1	Control RNAi - 208, egl-45 - 247, rps-11 - 243 from 2 biological replicates		20min	egl-45-1	101	0	1	0.986239	210		20min	egl-45-1	74	1	0.986667	0.982464	167		20min	egl-45-1	112	0	0	1	1	227
			40min-2	Control RNAi - 159 , egl-45 - 185, rps-11 - 126 from 2 biological replicates		20min	egl-45-2	106	3	0.972477				20min	egl-45-2	90	2	0.978261				20min	egl-45-2	115	0	0	1
			40min-3	Control RNAi - 181, egl-45 - 169, rps-11 - 215 from 2 biological replicates		20min	rps-11-1	103	0	1	0.994845	200		20min	rps-11-1	74	2	0.973684	0.980592	156		20min	rps-11-1	104	2	1	0.990476	0.991332	235
			60min-1	Control RNAi - 209, egl-45 - 254, rps-11 - 218 from 2 biological replicates		20min	rps-11-2	96	1	0.989691				20min	rps-11-2	79	1	0.9875				20min	rps-11-2	127	2	1	0.992188
			60min-2	Control RNAi - 147, egl-45 - 136, rps-11 - 149 from 2 biological replicates		40min	L4440-1	73	48	0.603306	0.560274	208		40min	L4440-1	32	67	0.323232	0.344949	159		40min	L4440-1	77	41	3	0.669565	0.67099	181
			60min-3	Control RNAi - 156, egl-45 - 165, rps-11 - 155 from 2 biological replicates		40min	L4440-2	45	42	0.517241				40min	L4440-2	22	38	0.366667				40min	L4440-2	39	24	5	0.672414
						40min	egl-45-1	151	2	0.986928	0.977507	247		40min	egl-45-1	89	0	1	0.994792	185		40min	egl-45-1	62	3	2	0.984127	0.976912	169
						40min	egl-45-2	91	3	0.968085				40min	egl-45-2	95	1	0.989583				40min	egl-45-2	96	8	5	0.969697
						40min	rps-11-1	123	6	0.953488	0.950428	243		40min	rps-11-1	70	0	1	0.982143	126		40min	rps-11-1	91	1	0	0.98913	0.986435	215
						40min	rps-11-2	108	6	0.947368				40min	rps-11-2	54	2	0.964286				40min	rps-11-2	121	2	0	0.98374
						60min	L4440-1	1	103	0.00961538	0.0095696	209		60min	L4440-1	16	62	0.205128	0.298216	147		60min	L4440-1	3	76	19	0.05	0.0617647	156
						60min	L4440-2	1	104	0.00952381				60min	L4440-2	27	42	0.391304				60min	L4440-2	5	72	9	0.0735294
						60min	egl-45-1	37	57	0.393617	0.421809	254		60min	egl-45-1	46	25	0.647887	0.639328	136		60min	egl-45-1	34	54	3	0.4	0.412329	165
						60min	egl-45-2	72	88	0.45				60min	egl-45-2	41	24	0.630769				60min	egl-45-2	31	46	4	0.424658
						60min	rps-11-1	31	87	0.262712	0.321356	218		60min	rps-11-1	68	1	0.985507	0.986504	149		60min	rps-11-1	31	63	2	0.336957	0.329495	155
						60min	rps-11-2	38	62	0.38				60min	rps-11-2	79	1	0.9875				60min	rps-11-2	19	42	2	0.322034
		e	6hrs-1	Control RNAi - 251, egl-45 - 226, rps-11 - 228 from 3 biological replicates		6hrs	Alive	Dead	%Alive	6hrs	Alive	Dead	%Alive	6hrs	Alive	Dead	%Alive			6hrs	Alive	Dead		6hrs	Alive	Dead		6hrs	Alive	Dead
			6hrs-2	Control RNAi - 251, egl-45 - 241, rps-11 - 234 from 3 biological replicates		L4440	68	12	0.85	egl-45 RNAi	62	4	0.939	rps-11 RNAi	61	2	0.968254			L4440	80	5		egl-45 RNAi	79	1		rps-11 RNAi	79	2	0.975309
			9hrs-1	Control RNAi - 245, egl-45 - 226, rps-11 - 234 from 3 biological replicates		L4440	80	4	0.952	egl-45 RNAi	81	1	0.988	rps-11 RNAi	80	1	0.987654			L4440	67	17		egl-45 RNAi	78	2		rps-11 RNAi	69	2	0.971831
			9hrs-2	Control RNAi - 242, egl-45 - 251, rps-11 - 216 from 3 biological replicates		L4440	70	17	0.805	egl-45 RNAi	71	7	0.91	rps-11 RNAi	80	4	0.952381			L4440	54	28		egl-45 RNAi	81	0		rps-11 RNAi	81	1	0.987805
			12hrs-1	Control RNAi - 242, egl-45 - 241, rps-11 - 206 from 3 biological replicates
			12hrs-2	Control RNAi - 218, egl-45 - 235, rps-11 - 226 from 3 biological replicates		9hrs	Alive	Dead	%Alive	9hrs	Alive	Dead	%Alive	9hrs	Alive	Dead	%Alive			9hrs	Alive	Dead		9hrs	Alive	Dead		9hrs	Alive	Dead
						L4440	71	14	0.835	egl-45 RNAi	55	13	0.809	rps-11 RNAi	68	15	0.819277			L4440	52	28		egl-45 RNAi	76	10		rps-11 RNAi	64	12	0.842105
						L4440	45	35	0.563	egl-45 RNAi	71	7	0.91	rps-11 RNAi	60	8	0.882353			L4440	51	31		egl-45 RNAi	73	7		rps-11 RNAi	65	6	0.915493
						L4440	18	62	0.225	egl-45 RNAi	48	32	0.6	rps-11 RNAi	64	19	0.771084			L4440	25	55		egl-45 RNAi	69	16		rps-11 RNAi	61	8	0.884058
						12hrs	Alive	Dead	%Alive	12hrs	Alive	Dead	%Alive	12hrs	Alive	Dead	%Alive			12hrs	Alive	Dead		12hrs	Alive	Dead		9hrs	Alive	Dead
						L4440	3	77	0.038	egl-45 RNAi	23	57	0.288	rps-11 RNAi	22	48	0.314286			L4440	0	70		egl-45 RNAi	6	67		rps-11 RNAi	24	50	0.324324
						L4440	8	72	0.1	egl-45 RNAi	18	62	0.225	rps-11 RNAi	20	50	0.285714			L4440	0	68		egl-45 RNAi	10	71		rps-11 RNAi	41	35	0.539474
						L4440	8	74	0.098	egl-45 RNAi	20	61	0.247	rps-11 RNAi	15	51	0.227273			L4440	0	80		egl-45 RNAi	6	75		rps-11 RNAi	29	47	0.381579
	2	f	20min-1	Control RNAi - 215, egl-45 - 230, rps-11 - 275 from 2 biological replicates				JM43			true 24-hr survival						JM43			true 24-hr survival
			20min-2	Control RNAi - 230, egl-45 - 215, rps-11 - 225 from 2 biological replicates				A	D	pre-24 death			Total worms				A	D	pre-24 death
			40min-1	Control RNAi - 240, egl-45 - 240, rps-11 - 235 from 2 biological replicates		20min	L4440-1	120	1	1	1	1.00538	215		20min	L4440-1	152	2	2	1	1.00676	230
			40min-2	Control RNAi - 236, egl-45 - 212, rps-11 - 236 from 2 biological replicates		20min	L4440-2	94	0	1	1.01075				20min	L4440-2	75	1	2	1.01351
			60min-1	Control RNAi - 230, egl-45 - 245, rps-11 - 258 from 2 biological replicates		20min	egl-45-1	105	4	3	0.990566	0.991151	230		20min	egl-45-1	119	0	1	1.00847	1.0095	215
			60min-2	Control RNAi - 203, egl-45 - 178, rps-11 - 185 from 2 biological replicates		20min	egl-45-2	120	1	0	0.991736				20min	egl-45-2	96	0	1	1.01053
						20min	rps-11-1	123	4	1	0.97619	0.971203	275		20min	rps-11-1	109	0	0	1	1	225
						20min	rps-11-2	143	5	0	0.966216				20min	rps-11-2	116	0	0	1
						40min	L4440-1	56	84	4	0.411765	0.38114	240		40min	L4440-1	95	14	0	0.87156	0.892473	236
						40min	L4440-2	34	66	3	0.350515				40min	L4440-2	116	11	0	0.913386
						40min	egl-45-1	133	5	4	0.992537	0.991269	240		40min	egl-45-1	110	1	0	0.990991	0.990495	212
						40min	egl-45-2	99	3	2	0.99				40min	egl-45-2	99	2	1	0.99
						40min	rps-11-1	80	23	1	0.784314	0.776772	235		40min	rps-11-1	81	9	0	0.9	0.946575	236
						40min	rps-11-2	100	32	2	0.769231				40min	rps-11-2	145	1	0	0.993151
						60min	L4440-1	2	137	38	0.019802	0.00990099	230		60min	L4440-1	0	80	1	0	0.00423729	203
						60min	L4440-2	0	91	28	0				60min	L4440-2	1	122	5	0.00847458
						60min	egl-45-1	68	59	7	0.566667	0.603153	245		60min	egl-45-1	27	42	2	0.402985	0.352436	178
						60min	egl-45-2	71	47	7	0.63964				60min	egl-45-2	32	77	3	0.301887
						60min	rps-11-1	15	72	5	0.182927	0.161463	258		60min	rps-11-1	10	87	2	0.105263	0.0991432	185
						60min	rps-11-2	21	150	21	0.14				60min	rps-11-2	8	80	2	0.0930233
		g	6hrs-1	Control RNAi - 377, egl-45 - 353, rps-11 - 367 from 3 biological replicates		6hrs	Alive	Dead	%Alive	6hrs	Alive	Dead	%Alive	6hrs	Alive	Dead	%Alive		6hrs	Alive	Dead	%Alive	6hrs	Alive	Dead	%Alive	6hrs	Alive	Dead	%Alive
			6hrs-2	Control RNAi - 374, egl-45 - 361, rps-11 - 403 from 3 biological replicates		L4440	92	30	0.754098	egl-45	106	5	0.954955	rps-11	102	8	0.927273		L4440	64	55	0.537815	egl-45	105	5	0.954545	rps-11	119	15	0.88806
			9hrs-1	Control RNAi - 383, egl-45 - 339, rps-11 - 372 from 3 biological replicates		L4440	98	40	0.710145	egl-45	100	4	0.961538	rps-11	126	4	0.969231		L4440	91	50	0.64539	egl-45	118	4	0.967213	rps-11	107	13	0.891667
			9hrs-2	Control RNAi - 351, egl-45 - 403, rps-11 - 365 from 3 biological replicates		L4440	86	31	0.735043	egl-45	126	12	0.913043	rps-11	120	7	0.944882		L4440	51	63	0.447368	egl-45	125	4	0.968992	rps-11	137	12	0.919463
			12hrs-1	Control RNAi - 330, egl-45 - 301, rps-11 - 284 from 3 biological replicates		9hrs			%Alive	9hrs			%Alive	9hrs			%Alive		9hrs			%Alive	9hrs			%Alive	9hrs			%Alive
			12hrs-2	Control RNAi - 349, egl-45 - 392, rps-11 - 349 from 3 biological replicates		L4440	30	86	0.258621	egl-45	85	27	0.758929	rps-11	57	30	0.655172		L4440	19	103	0.155738	egl-45	36	126	0.222222	rps-11	37	105	0.260563
						L4440	40	101	0.283688	egl-45	103	39	0.725352	rps-11	76	79	0.490323		L4440	14	93	0.130841	egl-45	41	84	0.328	rps-11	48	68	0.413793
						L4440	29	97	0.230159	egl-45	42	43	0.494118	rps-11	73	57	0.561538		L4440	20	102	0.163934	egl-45	34	82	0.293103	rps-11	47	60	0.439252
						12hrs			%Alive	12hrs			%Alive	12hrs			%Alive		12hrs			%Alive	12hrs			%Alive	12hrs			%Alive
						L4440	22	117	0.158273	egl-45	20	80	0.2	rps-11	19	73	0.206522		L4440	2	90	0.0217391	egl-45	20	129	0.134228	rps-11	23	102	0.184
						L4440	13	86	0.131313	egl-45	19	77	0.197917	rps-11	23	80	0.223301		L4440	12	125	0.0875912	egl-45	18	100	0.152542	rps-11	12	104	0.103448
						L4440	21	71	0.228261	egl-45	21	84	0.2	rps-11	18	71	0.202247		L4440	4	116	0.0333333	egl-45	15	110	0.12	rps-11	14	94	0.12963
	3	c	30min - 1	Control RNAi - 188, egl-45 - 211, rps-11 - 251 from 2 biological replicates		2017-08-07	N2			pre-24 death (acute)		Total Worms		2017-08-15	N2			pre-24 death (acute)		Total Worms
			30min - 2	Control RNAi - 219, egl-45 - 191, rps-11 - 241 from 2 biological replicates		30min	L4440-1	60	29	7		188		30min	L4440-1	68	41	13		219
						30min	L4440-2	70	29	7				30min	L4440-2	75	35	12
						30min	egl-45-1	85	9	7		211		30min	egl-45-1	86	17	5		191
						30min	egl-45-2	112	5	3				30min	egl-45-2	74	14	7
						30min	rps-11-1	120	16	8		251		30min	rps-11-1	109	26	9		241
						30min	rps-11-2	103	12	4				30min	rps-11-2	89	17	7
	SUPPLEMENTARY
	Figure	Letter	part	# animals, # replicates
	S2	j	20min	Control RNAi - 202, acn-1 - 312, let-767 - 297, pan-1 - 254 from 2 biological replicates
			40min	Control RNAi - 298, acn-1 - 284, let-767 - 180, pan-1 - 196 from 2 biological replicates				A	D	pre-24 death	true 24-hr survival		Total Worms
			60min	Control RNAi - 191, acn-1 - 198, let-767 - 251, pan-1 - 280 from 2 biological replicates		20min	L4440-1	100	8	10	1	0.994382	202
						20min	L4440-2	88	6	5	0.988764
						20min	acn-1-1	117	15	12	0.975	0.92936	312
						20min	acn-1-2	152	28	8	0.883721
						20min	let-737-1	132	22	14	0.942857	0.908436	297
						20min	let-737-2	111	32	16	0.874016
						20min	pan-1-1	106	22	10	0.898305	0.940381	254
						20min	pan-1-2	112	14	12	0.982456
						40min	L4440-1	69	117	41	0.475862	0.479108	298
						40min	L4440-2	41	71	27	0.482353
						40min	acn-1-1	61	88	33	0.525862	0.481979	284
						40min	acn-1-2	46	89	30	0.438095
						40min	let-737-1	26	57	38	0.577778	0.458532	180
						40min	let-737-2	19	78	41	0.339286
						40min	pan-1-1	29	84	58	0.527273	0.546245	196
						40min	pan-1-2	26	57	37	0.565217
						60min	L4440-1	3	107	63	0.0638298	0.0854863	191
						60min	L4440-2	3	78	53	0.107143
						60min	acn-1-1	2	82	46	0.0526316	0.0641946	198
						60min	acn-1-2	5	109	48	0.0757576
						60min	let-737-1	5	139	67	0.0649351	0.0555445	251
						60min	let-737-2	3	104	42	0.0461538
						60min	pan-1-1	6	127	12	0.0495868	0.0733009	280
						60min	pan-1-2	13	134	13	0.0970149
		k	6hr	Control RNAi - 254, acn-1 - 282, let-767 - 263, pan-1 - 275 from 2-3 biological replicates		6hrs	Alive	Dead	%Alive	6hrs	Alive	Dead	%Alive	6hrs	Alive	Dead	%Alive	6hrs	Alive	Dead	%Alive
			9hr	Control RNAi - 265, acn-1 - 155, let-767 - 158, pan-1 - 151 from 2-3 biological replicates		L4440	77	12	0.865169	acn-1	44	62	0.415094	let-767	74	13	0.850575	pan-1	42	57	0.424242
			12hr	Control RNAi - 179, acn-1 - 184, let-767 - 165, pan-1 - 171 from 2-3 biological replicates		L4440	56	11	0.835821	acn-1	34	46	0.425	let-767	82	7	0.921348	pan-1	52	43	0.547368
						L4440	65	33	0.663265	acn-1	45	51	0.46875	let-767	74	13	0.850575	pan-1	35	46	0.432099
						9hrs			%Alive	9hrs			%Alive	9hrs			%Alive	9hrs			%Alive
						L4440	34	57	0.373626	acn-1	16	57	0.219178	let-767	23	29	0.442308	pan-1	10	53	0.15873
						L4440	45	48	0.483871	acn-1	13	69	0.158537	let-767	59	47	0.556604	pan-1	14	74	0.159091
						L4440	30	51	0.37037
						12hrs			%Alive	12hrs			%Alive	12hrs			%Alive	12hrs			%Alive
						L4440	13	64	0.168831	acn-1	6	90	0.0625	let-767	19	60	0.240506	pan-1	12	68	0.15
						L4440	19	83	0.186275	acn-1	1	87	0.0113636	let-767	16	70	0.186047	pan-1	9	82	0.0989011
		l	20min-1	N2 - 217, ifg-1 -78 from 2 biological replicates							true 24-hr survival						KX38 (ifg-1 mutant)			true 24-hr survival
			20min-2	N2 - 94, ifg-1 -115 from 2 biological replicates				A	D	pre-24 death			Total Worms				A	D	pre-24 death			Total Worms
			40min-1	N2 - 159, ifg-1 - 111 from 2 biological replicates		20min	N2	51	4	3	0.980769	0.990385	217		20min	N2	32	3	0	0.914286	0.940194	94
			40min-2	N2 - 329, ifg-1 - 82 from 2 biological replicates		20min	N2	156	6	6	1				20min	N2	57	2	0	0.966102
			60min-1	N2 - 183, ifg-1 -108 from 2 biological replicates		20min	KX38 NG	42	2	7	1.13514	1.11757	78		20min	KX38 NG	56	4	5	1.01818	1.01852	115
			60min-2	N2 - 388, ifg-1 - 177 from 2 biological replicates		20min	KX38 NG	33	1	4	1.1				20min	KX38 NG	54	1	2	1.01887
						40min	N2	51	33	20	0.796875	0.801663	159		40min	N2	68	102	1	0.402367	0.405586	329
						40min	N2	50	25	13	0.806452				40min	N2	65	94	0	0.408805
						40min	KX38 NG	54	2	3	1.01887	1	111		40min	KX38 NG	45	3	3	1	1	82
						40min	KX38 NG	52	3	2	0.981132				40min	KX38 NG	32	2	2	1
						60min	N2	6	95	55	0.130435	0.398551	183		60min	N2	2	193	1	0.0103093	0.0129267	388
						60min	N2	4	78	76	0.666667				60min	N2	3	190	0	0.015544
						60min	KX38 NG	28	18	7	0.717949	0.723558	108		60min	KX38 NG	19	61	3	0.246753	0.178932	177
						60min	KX38 NG	35	27	14	0.729167				60min	KX38 NG	10	87	7	0.111111
	S3	b	20min-1-daf-16	Control RNAi - 99, egl-45 - 70, rps-11 - 98 from 2 biological replicates				daf-16 (mgDf47)									daf-16 (mgDf47)
			20min-2-daf-16	Control RNAi - 337, egl-45 - 397, rps-11 - 305 from 2 biological replicates				A	D	pre-24 death	true 24-hr survival		Total Worms				A	D	pre-24 death	true 24-hr survival		Total Worms
			40min-1-daf-16	Control RNAi - 169, egl-45 - 123, rps-11 - 53 from 2 biological replicates		20min	L4440-1	50	3	4	1	1	99		20min	L4440-1	181	2	0	0.989071	0.984795	337
			40min-2-daf-16	Control RNAi - 352, egl-45 - 354, rps-11 - 350 from 2 biological replicates		20min	L4440-2	45	1	1	1				20min	L4440-2	151	3	0	0.980519
			60min-1-daf-16	Control RNAi - 109, egl-45 - 53, rps-11 - 40 from 2 biological replicates		20min	egl-45-1	28	2	1	0.965517	0.982759	70		20min	egl-45-1	216	1	0	0.995392	0.997696	397
			60min-2-daf-16	Control RNAi - 332, egl-45 - 293, rps-11 - 302 from 2 biological replicates		20min	egl-45-2	38	2	2	1				20min	egl-45-2	179	1	1	1
						20min	rps-11-1	48	1	2	1	1	98		20min	rps-11-1	150	1	0	0.993377	0.993442	305
						20min	rps-11-2	46	3	3	1				20min	rps-11-2	153	1	0	0.993506
						40min	L4440-1	64	32	6	0.711111	0.747863	169		40min	L4440-1	74	60	15	0.621849	0.62278	352
						40min	L4440-2	51	22	8	0.784615				40min	L4440-2	121	97	24	0.623711
						40min	egl-45-1	59	14	8	0.907692	0.941346	123		40min	egl-45-1	180	1	0	0.994475	0.994296	354
						40min	egl-45-2	39	11	10	0.975				40min	egl-45-2	169	4	3	0.994118
						40min	rps-11-1	21	9	6	0.875	0.90625	53		40min	rps-11-1	123	2	2	1	0.997768	350
						40min	rps-11-2	15	8	7	0.9375				40min	rps-11-2	223	2	1	0.995536
						60min	L4440-1	8	52	29	0.258065	0.203106	109		60min	L4440-1	7	143	25	0.056	0.0403457	332
						60min	L4440-2	4	45	22	0.148148				60min	L4440-2	4	178	20	0.0246914
						60min	egl-45-1	13	17	11	0.684211	0.685855	53		60min	egl-45-1	45	95	16	0.362903	0.393682	293
						60min	egl-45-2	11	12	7	0.6875				60min	egl-45-2	59	94	14	0.42446
						60min	rps-11-1	8	18	16	0.8	0.718182	40		60min	rps-11-1	52	141	8	0.281081	0.307207	302
						60min	rps-11-2	7	7	3	0.636364				60min	rps-11-2	34	75	7	0.333333
		c	6hr - daf-16	Control RNAi - 349, egl-45 - 324, rps-11 - 348 from 2-3 biological replicates		6hrs	Alive	Dead	%Alive	6hrs	Alive	Dead	%Alive	6hrs	Alive	Dead	%Alive
			9hr	Control RNAi - 231, egl-45 - 209, rps-11 - 224 from 2-3 biological replicates		L4440	95	4	0.959596	egl-45	101	5	0.95283	rps-11	134	4	0.971014
			12hr	Control RNAi - 206, egl-45 - 183, rps-11 - 183 from 2-3 biological replicates		L4440	144	11	0.929032	egl-45	90	9	0.909091	rps-11	84	1	0.988235
						L4440	85	10	0.894737	egl-45	114	5	0.957983	rps-11	123	2	0.984
						9hrs			%Alive	9hrs			%Alive	9hrs			%Alive
						L4440	38	65	0.368932	egl-45	69	31	0.69	rps-11	91	9	0.91
						L4440	58	70	0.453125	egl-45	96	13	0.880734	rps-11	119	5	0.959677
						12hrs			%Alive	12hrs			%Alive	12hrs			%Alive
						L4440	8	99	0.0747664	egl-45	11	70	0.135802	rps-11	49	45	0.521277
						L4440	16	83	0.161616	egl-45	25	77	0.245098	rps-11	25	64	0.280899
	S4	m	20min-1	Control RNAi - 240, egl-45 - 237, rps-11 - 229 from 2 biological replicates				MGH171			true 24-hr survival						MGH171			true 24-hr survival
			20min-2	Control RNAi - 276, egl-45 - 271, rps-11 - 299 from 2 biological replicates				A	D	pre-24 death			Total Worms				A	D	pre-24 death			Total Worms
			40min-1	Control RNAi - 257, egl-45 - 242, rps-11 - 230 from 2 biological replicates		20min	L4440-1	116	4	0	0.966667	0.970833	240		20min	L4440-1	122	3	0	0.976	0.984689	276
			40min-2	Control RNAi - 296, egl-45 - 300, rps-11 - 301 from 2 biological replicates		20min	L4440-2	117	3	0	0.975				20min	L4440-2	150	1	0	0.993377
			60min-1	Control RNAi - 205, egl-45 - 218, rps-11 - 178 from 2 biological replicates		20min	egl-45-1	122	1	0	0.99187	0.987163	237		20min	egl-45-1	126	1	0	0.992126	0.996063	271
			60min-2	Control RNAi - 209, egl-45 - 180, rps-11 - 226 from 2 biological replicates		20min	egl-45-2	112	2	0	0.982456				20min	egl-45-2	144	0	0	1
						20min	rps-11-1	117	1	0	0.991525	0.995763	229		20min	rps-11-1	156	0	0	1	0.993007	299
						20min	rps-11-2	111	0	0	1				20min	rps-11-2	141	2	0	0.986014
						40min	L4440-1	103	34	0	0.751825	0.716249	257		40min	L4440-1	116	69	2	0.63388	0.630576	296
						40min	L4440-2	81	39	1	0.680672				40min	L4440-2	69	42	1	0.627273
						40min	egl-45-1	55	39	0	0.585106	0.625887	242		40min	egl-45-1	79	46	0	0.632	0.61717	300
						40min	egl-45-2	98	50	1	0.666667				40min	egl-45-2	103	72	4	0.602339
						40min	rps-11-1	81	33	1	0.716814	0.709284	230		40min	rps-11-1	144	28	0	0.837209	0.837209	301
						40min	rps-11-2	80	36	2	0.701754				40min	rps-11-2	108	21	0	0.837209
						60min	L4440-1	5	77	4	0.0641026	0.067139	205		60min	L4440-1	12	63	10	0.184615	0.202477	209
						60min	L4440-2	8	115	9	0.0701754				60min	L4440-2	26	108	16	0.220339
						60min	egl-45-1	6	83	4	0.0705882	0.0715844	218		60min	egl-45-1	10	93	15	0.113636	0.143025	180
						60min	egl-45-2	9	120	5	0.0725806				60min	egl-45-2	10	67	19	0.172414
						60min	rps-11-1	7	105	8	0.0673077	0.0892094	178		60min	rps-11-1	16	125	8	0.120301	0.106817	226
						60min	rps-11-2	7	59	3	0.111111				60min	rps-11-2	7	78	10	0.0933333
		n	6hr	Control RNAi - 314, egl-45 - 359, rps-11 - 349 from 3 biological replicates		6hrs	Alive	Dead	%Alive	6hrs	Alive	Dead	%Alive	6hrs	Alive	Dead	%Alive
			9hr	Control RNAi - 357, egl-45 - 364, rps-11 - 331 from 3 biological replicates		L4440	90	21	0.810811	egl-45	87	24	0.783784	rps-11	113	12	0.904
			12hr	Control RNAi - 330, egl-45 - 348, rps-11 - 360 from 3 biological replicates		L4440	83	17	0.83	egl-45	100	25	0.8	rps-11	93	6	0.939394
						L4440	75	28	0.728155	egl-45	106	17	0.861789	rps-11	111	14	0.888
						9hrs			%Alive	9hrs			%Alive	9hrs			%Alive
						L4440	39	81	0.325	egl-45	35	68	0.339806	rps-11	89	27	0.767241
						L4440	30	91	0.247934	egl-45	30	81	0.27027	rps-11	69	41	0.627273
						L4440	33	83	0.284483	egl-45	55	95	0.366667	rps-11	59	46	0.561905
						12hrs			%Alive	12hrs			%Alive	12hrs			%Alive
						L4440	11	84	0.115789	egl-45	6	103	0.0550459	rps-11	16	93	0.146789
						L4440	4	111	0.0347826	egl-45	9	111	0.075	rps-11	11	110	0.0909091
						L4440	6	114	0.05	egl-45	6	113	0.0504202	rps-11	11	119	0.0846154
		o	20min-1	Control RNAi - 207, egl-45 - 224, rps-11 - 165 from 2 biological replicates				NL2098									NL2098
			20min-2	Control RNAi - 208, egl-45 - 272, rps-11 - 335 from 2 biological replicates							true 24-hr survival									true 24-hr survival
			40min-1	Control RNAi - 182, egl-45 - 178, rps-11 - 230 from 2 biological replicates				A	D	pre-24 death			Total Worms				A	D	pre-24 death			Total Worms
			40min-2	Control RNAi - 258, egl-45 - 204, rps-11 - 325 from 2 biological replicates		20min	L4440-1	91	2	1	0.98913	0.994565	207		20min	L4440-1	120	1	0	0.991736	0.978626	208
			60min-1	Control RNAi - 156, egl-45 - 189, rps-11 - 184 from 2 biological replicates		20min	L4440-2	112	2	2	1				20min	L4440-2	84	3	0	0.965517
			60min-2	Control RNAi - 227, egl-45 - 79, rps-11 - 219 from 2 biological replicates		20min	egl-45-1	121	1	0	0.991803	0.995902	224		20min	egl-45-1	144	3	1	0.986301	0.981151	272
						20min	egl-45-2	102	0	0	1				20min	egl-45-2	122	3	0	0.976
						20min	rps-11-1	90	0	2	1.02273	1.0047	165		20min	rps-11-1	182	0	0	1	0.993464	335
						20min	rps-11-2	74	1	0	0.986667				20min	rps-11-2	151	2	0	0.986928
						40min	L4440-1	54	14	1	0.80597	0.806655	182		40min	L4440-1	62	59	7	0.54386	0.558189	258
						40min	L4440-2	88	26	5	0.807339				40min	L4440-2	75	62	6	0.572519
						40min	egl-45-1	90	36	1	0.72	0.737551	178		40min	egl-45-1	57	27	10	0.77027	0.712058	204
						40min	egl-45-2	37	15	3	0.755102				40min	egl-45-2	68	52	16	0.653846
						40min	rps-11-1	77	42	8	0.693694	0.726655	230		40min	rps-11-1	96	37	1	0.727273	0.704906	325
						40min	rps-11-2	79	32	7	0.759615				40min	rps-11-2	129	63	3	0.68254
						60min	L4440-1	4	56	7	0.0754717	0.0658257	156		60min	L4440-1	3	118	6	0.026087	0.017994	227
						60min	L4440-2	5	91	7	0.0561798				60min	L4440-2	1	105	5	0.00990099
						60min	egl-45-1	4	89	7	0.0465116	0.0479472	189		60min	egl-45-1	5	39	22	0.227273	0.14697	79
						60min	egl-45-2	4	92	15	0.0493827				60min	egl-45-2	1	34	20	0.0666667
						60min	rps-11-1	2	86	20	0.0294118	0.0417329	184		60min	rps-11-1	6	102	11	0.0618557	0.0460794	219
						60min	rps-11-2	4	92	22	0.0540541				60min	rps-11-2	3	108	12	0.030303
		p	6hr	Control RNAi - 245, egl-45 - 277, rps-11 - 303 from 3 biological replicates		6hrs	Alive	Dead	%Alive	6hrs	Alive	Dead	%Alive	6hrs	Alive	Dead	%Alive
			9hr	Control RNAi - 264, egl-45 - 237, rps-11 - 222 from 3 biological replicates		L4440	59	25	0.702381	egl-45	68	33	0.673267	rps-11	50	19	0.724638
			12hr	Control RNAi - 228, egl-45 - 166, rps-11 - 226 from 3 biological replicates		L4440	66	25	0.725275	egl-45	65	25	0.722222	rps-11	56	26	0.682927
						L4440	51	19	0.728571	egl-45	56	30	0.651163	rps-11	81	71	0.532895
						9hrs			%Alive	9hrs			%Alive	9hrs			%Alive
						L4440	26	53	0.329114	egl-45	18	60	0.230769	rps-11	12	49	0.196721
						L4440	40	51	0.43956	egl-45	23	59	0.280488	rps-11	22	52	0.297297
						L4440	35	59	0.37234	egl-45	21	56	0.272727	rps-11	26	61	0.298851
						12hrs			%Alive	12hrs			%Alive	12hrs			%Alive
						L4440	21	62	0.253012	egl-45	10	40	0.2	rps-11	15	68	0.180723
						L4440	14	51	0.215385	egl-45	12	47	0.20339	rps-11	16	58	0.216216
						L4440	21	59	0.2625	egl-45	13	44	0.22807	rps-11	12	57	0.173913
	S5	k	30min	Control RNAi - 198, egl-45 - 192, rps-11 - 126 from 2 biological replicates					30min
							A	D	arr pre-adult	% survival	Average %	Total Worms
						L4440-1	36	53		0.404494	0.422431	198
						L4440-2	48	61		0.440367
						egl-45-1	75	21		0.78125	0.791667	192
						egl-45-2	77	19		0.802083
						rps-11-1	51	4		0.927273	0.963636	126
						rps-11-2	71	0		1
		l	30min-1	Control RNAi - 218, egl-45 - 185, rps-11 - 192 from 2 biological replicates			JM43			pre-24 death (acute)		Total Worms			JM43			pre-24 death (acute)		Total Worms
			30min-2	Control RNAi - 244, egl-45 - 234, rps-11 - 135 from 2 biological replicates		30min	L4440-1	79	23	0		218		30min	L4440-1	84	44	12		244
						30min	L4440-2	94	22	1				30min	L4440-2	82	34	13
						30min	egl-45-1	87	6	5		185		30min	egl-45-1	99	17	2		234
						30min	egl-45-2	79	13	5				30min	egl-45-2	97	21	3
						30min	rps-11-1	97	15	2		192		30min	rps-11-1	60	5	1		135
						30min	rps-11-2	68	12	1				30min	rps-11-2	59	11	3
		m	30min-1	Control RNAi - 118, egl-45 - 104, rps-11 - 97 from 2 biological replicates			mtl-1;mtl-2			pre-24 death (acute)		Total Worms			mtl-1;mtl-2			pre-24 death (acute)		Total Worms
			30min-2	Control RNAi - 228, egl-45 - 176, rps-11 - 257 from 2 biological replicates		30min	L4440-1	24	40	3		118		30min	L4440-1	61	30	6		228
						30min	L4440-2	20	34	2				30min	L4440-2	90	47	5
						30min	egl-45-1	18	34	10		104		30min	egl-45-1	48	25	2		176
						30min	egl-45-2	18	34	9				30min	egl-45-2	75	28	2
						30min	rps-11-1	15	30	5		97		30min	rps-11-1	119	24	4		257
						30min	rps-11-2	21	31	9				30min	rps-11-2	95	19	4
	S8	i	30min-1	Control RNAi - 157, egl-45 - 164, rps-11 - 124 from 2 biological replicates			aak-2 (ok524)			pre-24 death (acute)		Total Worms			aak-2 (ok524)			pre-24 death (acute)		Total Worms
			30min-2	Control RNAi - 230, egl-45 - 208, rps-11 - 255 from 2 biological replicates		30min	L4440-1	3	68	20		157		30min	L4440-1	22	75	13		230
						30min	L4440-2	2	84	20				30min	L4440-2	18	115	15
						30min	egl-45-1	11	82	13		164		30min	egl-45-1	24	136	9		208
						30min	egl-45-2	3	68	14				30min	egl-45-2	11	37	8
						30min	rps-11-1	6	67	11		124		30min	rps-11-1	13	110	6		255
						30min	rps-11-2	7	44	6				30min	rps-11-2	14	118	15
		j, k, l	20min-1 aak-2	Control RNAi - 151, egl-45 - 129, rps-11 - 144 from 2 biological replicates				RB754									RB754										WBM60/WBM60; RB754/RB754
			20min-2 aak-2	Control RNAi - 219, egl-45 - 232, rps-11 - 138 from 2 biological replicates							true 24-hr survival									true 24-hr survival									true 24-hr survival
			40min-1 aak-2	Control RNAi - 192, egl-45 - 154, rps-11 - 188 from 2 biological replicates				A	D	pre-24 death			Total Worms				A	D	pre-24 death			Total Worms				A	D	pre-24 death			Total Worms
			40min-2 aak-2	Control RNAi - 258, egl-45 - 114, rps-11 - 79 from 2 biological replicates		20min	L4440-1	66	1	1	1	0.987654	151		20min	L4440-1	85	5	3	0.977011	1.0008	219		20min	L4440-1	97	1	1	1	1	166
			60min-1 aak-2	Control RNAi - 159, egl-45 - 162, rps-11 - 144 from 2 biological replicates		20min	L4440-2	79	5	3	0.975309				20min	L4440-2	125	4	7	1.02459				20min	L4440-2	68	0	0	1
			60min-2 aak-2	Control RNAi - 248, egl-45 - 246, rps-11 - 129 from 2 biological replicates		20min	egl-45-1	59	1	1	1	0.977941	129		20min	egl-45-1	73	11	5	0.924051	0.95168	232		20min	egl-45-1	81	0	0	1	1	139
			20min aak-2 rescue	Control RNAi - 282, egl-45 - 266, rps-11 - 241 from 2 biological replicates		20min	egl-45-2	65	4	1	0.955882				20min	egl-45-2	142	6	3	0.97931				20min	egl-45-2	58	0	0	1
			40min aak-2 rescue	Control RNAi - 247, egl-45 - 306, rps-11 - 235 from 2 biological replicates		20min	rps-11-1	78	3	1	0.975	0.9875	144		20min	rps-11-1	79	3	1	0.975309	0.987654	138		20min	rps-11-1	71	0	2	1.02899	1.01449	181
			60min aak-2 rescue	Control RNAi - 184, egl-45 - 252, rps-11 - 198 from 2 biological replicates		20min	rps-11-2	62	1	1	1				20min	rps-11-2	54	2	2	1				20min	rps-11-2	110	0	0	1
						40min	L4440-1	96	13	2	0.897196	0.851037	192		40min	L4440-1	108	35	10	0.81203	0.822682	258		40min	L4440-1	63	11	4	0.9	0.92541	138
						40min	L4440-2	66	17	1	0.804878				40min	L4440-2	90	25	7	0.833333				40min	L4440-2	58	6	3	0.95082
						40min	egl-45-1	72	18	4	0.837209	0.859283	154		40min	egl-45-1	56	16	5	0.835821	0.828167	114		40min	egl-45-1	90	5	1	0.957447	0.954032	177
						40min	egl-45-2	52	12	5	0.881356				40min	egl-45-2	32	10	3	0.820513				40min	egl-45-2	77	5	1	0.950617
						40min	rps-11-1	96	17	1	0.857143	0.852183	188		40min	rps-11-1	28	17	3	0.666667	0.712121	79		40min	rps-11-1	58	3	6	1.05455	1.01376	99
						40min	rps-11-2	61	14	3	0.847222				40min	rps-11-2	25	9	1	0.757576				40min	rps-11-2	36	2	1	0.972973
						60min	L4440-1	13	55	5	0.206349	0.223657	159		60min	L4440-1	27	95	16	0.254717	0.20258	248		60min	L4440-1	47	35	9	0.643836	0.634418	136
						60min	L4440-2	20	71	8	0.240964				60min	L4440-2	17	109	13	0.150442				60min	L4440-2	25	29	14	0.625
						60min	egl-45-1	10	80	5	0.117647	0.187611	162		60min	egl-45-1	24	86	18	0.26087	0.23913	246		60min	egl-45-1	30	27	10	0.638298	0.582307	120
						60min	egl-45-2	17	55	6	0.257576				60min	egl-45-2	25	111	21	0.217391				60min	egl-45-2	30	33	6	0.526316
						60min	rps-11-1	11	61	7	0.169231	0.171572	144		60min	rps-11-1	11	61	15	0.192982	0.211075	129		60min	rps-11-1	32	26	10	0.666667	0.615942	111
						60min	rps-11-2	12	60	3	0.173913				60min	rps-11-2	11	46	9	0.229167				60min	rps-11-2	26	27	7	0.565217
		m, n, o	6 hours aak-2	Control RNAi - 322, egl-45 - 257, rps-11 - 140 from 2-3 biological replicates		6hrs	Alive	Dead	%Alive	6hrs	Alive	Dead	%Alive	6hrs	Alive	Dead	%Alive		6hrs	Alive	Dead	%Alive	6hrs	Alive	Dead	%Alive	6hrs	Alive	Dead	%Alive		6hrs	Alive	Dead	%Alive	6hrs	Alive	Dead	%Alive	6hrs	Alive	Dead	%Alive
			9 hours aak-2	Control RNAi - 351, egl-45 - 169, rps-11 - 152 from 2-3 biological replicates		L4440	96	14	0.872727	egl-45	117	9	0.928571	rps-11	82	12	0.87234		L4440	39	12	0.764706	egl-45	52	1	0.981132	rps-11	67	1	0.985294		L4440	79	15	0.840426	egl-45	122	11	0.917293	rps-11	74	6	0.925
			12 hours aak-2	Control RNAi - 310, egl-45 - 163, rps-11 - 153 from 2-3 biological replicates		L4440	113	11	0.91129	egl-45	102	16	0.864407	rps-11	92	13	0.87619		L4440	40	8	0.833333	egl-45	47	5	0.903846	rps-11	50	3	0.943396		L4440	78	23	0.772277	egl-45	65	6	0.915493	rps-11	82	8	0.911111
			6 hours-1 aak-2 rescue	Control RNAi - 172, egl-45 - 148, rps-11 - 203 from 2-3 biological replicates		L4440	77	11	0.875	egl-45	96	11	0.897196	rps-11	96	15	0.864865		L4440	58	15	0.794521	egl-45	42	6	0.875	rps-11	46	2	0.958333		L4440	80	16	0.833333	egl-45	103	9	0.919643	rps-11	76	6	0.926829
			6 hours-2 aak-2 rescue	Control RNAi - 291, egl-45 - 199, rps-11 - 172 from 2-3 biological replicates		9hrs			%Alive	9hrs			%Alive	9hrs			%Alive		9hrs			%Alive	9hrs			%Alive	9hrs			%Alive		9hrs			%Alive	9hrs			%Alive	9hrs			%Alive
			9 hours-1 aak-2 rescue	Control RNAi - 153, egl-45 - 135, rps-11 - 150 from 2-3 biological replicates		L4440	64	35	0.646465	egl-45	33	24	0.578947	rps-11	36	18	0.666667		L4440	11	42	0.207547	egl-45	17	34	0.333333	rps-11	16	35	0.313725		L4440	29	69	0.295918	egl-45	37	26	0.587302	rps-11	32	27	0.542373
			9 hours-2 aak-2 rescue	Control RNAi - 316, egl-45 - 170, rps-11 - 161 from 2-3 biological replicates		L4440	73	40	0.646018	egl-45	39	12	0.764706	rps-11	41	29	0.585714		L4440	9	36	0.2	egl-45	14	25	0.358974	rps-11	20	39	0.338983		L4440	21	30	0.411765	egl-45	28	24	0.538462	rps-11	26	27	0.490566
			12 hours-1 aak-2 rescue	Control RNAi - 169, egl-45 - 168, rps-11 - 183 from 2-3 biological replicates		L4440	26	19	0.577778	egl-45	41	20	0.672131	rps-11	23	16	0.589744		L4440	15	35	0.3	egl-45	19	26	0.422222	rps-11	23	35	0.396552		L4440	16	34	0.32	egl-45	24	31	0.436364	rps-11	23	37	0.383333
			12 hours-2 aak-2 rescue	Control RNAi - 252, egl-45 - 172, rps-11 - 188 from 2-3 biological replicates		12hrs			%Alive	12hrs			%Alive	12hrs			%Alive		12hrs			%Alive	12hrs			%Alive	12hrs			%Alive		12hrs			%Alive	12hrs			%Alive	12hrs			%Alive
						L4440	16	38	0.296296	egl-45	15	36	0.294118	rps-11	6	36	0.142857		L4440	5	63	0.0735294	egl-45	6	32	0.157895	rps-11	7	49	0.125		L4440	6	49	0.109091	egl-45	15	41	0.267857	rps-11	20	59	0.253165
						L4440	7	27	0.205882	egl-45	18	39	0.315789	rps-11	9	43	0.173077		L4440	6	50	0.107143	egl-45	9	45	0.166667	rps-11	12	61	0.164384		L4440	9	41	0.18	egl-45	20	34	0.37037	rps-11	12	47	0.20339
						L4440	9	43	0.173077	egl-45	12	32	0.272727	rps-11	6	53	0.101695		L4440	4	75	0.0506329	egl-45	10	48	0.172414	rps-11	9	45	0.166667		L4440	1	66	0.0149254	egl-45	19	32	0.372549	rps-11	10	40	0.2
	S9	h	20min-1	Veh - 234, CHX - 194 from 2 biological replicates				A	D			Total Worms				A	D			Total Worms
			20min-2	Veh - 142, CHX - 164 from 2 biological replicates		20min	Veh-1	107	1	0.990741	0.99537	234		20min	Veh-1	67	7	0.905405	0.87182	142
			40min-1	Veh - 73, CHX - 233 from 2 biological replicates		20min	Veh-2	126	0	1				20min	Veh-2	57	11	0.838235
			40min-2	Veh - 101, CHX - 171 from 2 biological replicates		20min	CHX-1	82	0	1	1	194		20min	CHX-1	99	0	1	0.992308	164
			60min-1	Veh - 38, CHX - 172 from 2 biological replicates		20min	CHX-2	112	0	1				20min	CHX-2	64	1	0.984615
			60min-2	Veh - 177, CHX - 171 from 2 biological replicates		40min	Veh-1	7	25	0.21875	0.231326	73		40min	Veh-1	9	46	0.163636	0.147036	101
						40min	Veh-2	10	31	0.243902				40min	Veh-2	6	40	0.130435
						40min	CHX-1	111	6	0.948718	0.965738	233		40min	CHX-1	71	13	0.845238	0.859401	171
						40min	CHX-2	114	2	0.982759				40min	CHX-2	76	11	0.873563
						60min	Veh-1	2	16	0.111111	0.105556	38		60min	Veh-1	26	58	0.309524	0.267665	177
						60min	Veh-2	2	18	0.1				60min	Veh-2	21	72	0.225806
						60min	CHX-1	65	18	0.783133	0.790443	172		60min	CHX-1	62	26	0.704545	0.713719	171
						60min	CHX-2	71	18	0.797753				60min	CHX-2	60	23	0.722892
		i	6 hour-1	Veh - 518, CHX - 359 from 2 biological replicates		6hrs	Alive	Dead	%Alive	6hrs	Alive	Dead	%Alive		6hrs	Alive	Dead	%Alive	6hrs	Alive	Dead	%Alive
			6 hour-2	Veh - 462, CHX - 437 from 2 biological replicates		Veh-1	125	102	0.550661	CHX-1	56	27	0.674699		Veh-1	33	56	0.370787	CHX-1	63	22	0.741176
			9 hour-1	Veh - 429, CHX - 313 from 2 biological replicates		Veh-2	85	68	0.555556	CHX-2	75	52	0.590551		Veh-2	31	72	0.300971	CHX-2	68	19	0.781609
			9 hour-2	Veh - 257, CHX - 258 from 2 biological replicates		Veh-3	77	61	0.557971	CHX-3	98	51	0.657718		Veh-3	25	90	0.217391	CHX-3	80	17	0.824742
			12 hour-1	Veh - 401, CHX - 263 from 2 biological replicates		9hrs	Alive	Dead	%Alive	9hrs	Alive	Dead	%Alive		9hrs	Alive	Dead	%Alive	9hrs	Alive	Dead	%Alive
			12 hour-2	Veh - 134, CHX - 124 from 2 biological replicates		Veh-1	4	130	0.0298507	CHX-1	12	96	0.111111		Veh-1	2	111	0.0176991	CHX-1	10	66	0.131579
						Veh-2	4	120	0.0322581	CHX-2	8	98	0.0754717		Veh-2	7	129	0.0514706	CHX-2	46	46	0.5
						Veh-3	2	169	0.0116959	CHX-3	7	92	0.0707071		Veh-3	5	88	0.0537634	CHX-3	44	89	0.330827
						12hrs	Alive	Dead	%Alive	12hrs	Alive	Dead	%Alive		12hrs	Alive	Dead	%Alive	12hrs	Alive	Dead	%Alive
						Veh-1	0	123	0	CHX-1	0	83	0		Veh-1	0	86	0	CHX-1	6	101	0.0560748
						Veh-2	0	128	0	CHX-2	0	95	0		Veh-2	0	109	0	CHX-2	4	98	0.0392157
						Veh-3	0	150	0	CHX-3	1	84	0.0117647		Veh-3	0	113	0	CHX-3	9	82	0.0989011
		o	20min-1	Veh - 184, CHX - 219 from 2 biological replicates				0.05mg/ml CHX			true 24-hr survival									true 24-hr survival
			20min-2	Veh - 166, CHX - 136 from 2 biological replicates				A	D	pre-24 death			Total Worms				A	D	pre-24 death
			40min-1	Veh - 182, CHX - 194 from 2 biological replicates		20min	Veh	95	0	0	1	0.994382	184		20min	Veh	50	8	0	0.862069	0.875479	166
			40min-2	Veh - 138, CHX - 200 from 2 biological replicates		20min	Veh	88	1	0	0.988764				20min	Veh	96	12	0	0.888889
						20min	CHX	68	0	0	1	1	219		20min	CHX	98	4	0	0.960784	0.967405	136
						20min	CHX	116	0	0	1				20min	CHX	75	2	0	0.974026
						40min	Veh	4	99	0	0.038835	0.0320757	182		40min	Veh	2	57	6	0.0377358	0.0269324	138
						40min	Veh	2	77	0	0.0253165				40min	Veh	1	78	17	0.016129
						40min	CHX	9	68	0	0.116883	0.10545	194		40min	CHX	2	114	0	0.0172414	0.0205255	200
						40min	CHX	11	106	0	0.0940171				40min	CHX	2	82	0	0.0238095

## Sheet: Raw Metal analysis
	ELEMENTAL CONTENT (µg element/mg protein)
exp		Ca	K	Mg	Na	P	Fe	Mn	Zn
1	24 L4440	1.81875	8.39056	2.22708	1.05417	18.6937	0.0729167	0.0479167	0.0708333
1	24 L4440	2.05273	9.59076	2.49805	1.23633	21.0195	0.0664062	0.0546875	0.0800781
1	24 L4440	1.53409	7.25777	1.88352	1.03835	15.7102	0.0525568	0.0411932	0.0568182
1	24 L4440	1.7934	8.59456	2.22743	1.17014	18.724	0.0642361	0.0486111	0.0659722
1	24 L4440	1.95037	9.10931	2.37684	1.09926	19.9283	0.0661765	0.0514706	0.0716912
2	24 L4440	1.18586	8.50428	1.94901	0.980263	17.1612	0.0986842	0.0411184	0.0707237
2	24 L4440	0.973684	7.37171	1.64474	0.894737	14.5	0.0575658	0.0345395	0.0608553
3	24 L4440	1.3125	8.71719	2.48828	0.916016	18.291	0.0625	0.0449219	0.0664062
3	24 L4440	1.70192	11.2913	3.22596	1.14183	23.5577	0.0913462	0.0600962	0.120192
3	24 L4440	1.42292	9.37125	2.675	0.93125	20.0042	0.08125	0.05	0.075
3	24 L4440	1.48177	9.52396	2.7474	1.06771	20.6172	0.0651042	0.0520833	0.0729167
3	24 L4440	1.49716	9.12557	2.6733	0.931818	19.8892	0.0795455	0.0482955	0.0738636
1	24 egl-45	1.54808	7.36891	1.58894	1.02644	15.4519	0.0697115	0.0408654	0.0649038
1	24 egl-45	1.52885	6.77997	1.53125	0.807692	14.9231	0.0625	0.0384615	0.0721154
1	24 egl-45	1.26562	5.82318	1.29883	0.882812	12.6543	0.0625	0.0332031	0.0546875
1	24 egl-45	1.66587	7.64295	1.70433	1.05288	16.6587	0.0769231	0.0432692	0.0721154
1	24 egl-45	1.84659	8.54678	1.90625	1.20739	18.7898	0.102273	0.0482955	0.0795455
2	24 egl-45	0.873047	6.45508	1.20312	0.855469	11.9531	0.0703125	0.0273437	0.0546875
2	24 egl-45	0.79375	6.07083	1.12083	0.675	11.1479	0.06875	0.0270833	0.0479167
2	24 rps-11	0.96875	6.44643	1.13393	0.75	11.0781	0.0669643	0.0223214	0.0580357
2	24 rps-11	1.35156	9.23438	1.59375	1.10938	15.7109	0.101563	0.03125	0.078125
2	24 rps-11	1.27812	9.225	1.59375	1.04375	15.6156	0.1125	0.03125	0.08125
2	24 rps-11	1.38672	9.71875	1.6875	1.18359	16.5625	0.121094	0.0351563	0.109375
2	24 rps-11	1.34375	9.53819	1.69444	0.961806	16.4896	0.1875	0.0347222	0.09375
2	24 rps-11	0.971354	6.96354	1.22135	0.742187	11.9609	0.0833333	0.0260417	0.0598958
2	24 rps-11	1.14323	7.70833	1.34896	0.932292	13.1094	0.0859375	0.0286458	0.0729167
1	24 Veh	1.90848	8.15506	2.24777	1.25	18.9576	0.0647321	0.0513393	0.0691964
1	24 Veh	1.54963	6.64792	1.84559	0.990809	15.7794	0.0569853	0.0422794	0.0569853
1	24 Veh	1.66458	6.98431	1.96458	0.891667	16.8854	0.0541667	0.0458333	0.0604167
1	24 Veh	1.51654	6.50637	1.79412	0.915441	15.3566	0.0514706	0.0422794	0.0551471
1	24 Veh	1.4761	6.35564	1.76103	1.05515	14.9393	0.0514706	0.0404412	0.0533088
2	24 Veh	1.13487	8.56743	1.93257	0.983553	16.7549	0.0625	0.0394737	0.0641447
2	24 Veh	1.03947	7.47039	1.66776	0.855263	14.602	0.0575658	0.0345395	0.0592105
1	24 CHX	1.48958	6.1162	1.38889	1.1875	12.75	0.0659722	0.0416667	0.0555556
1	24 CHX	1.92857	7.76548	1.81696	1.37946	17.0089	0.0848214	0.0580357	0.0714286
1	24 CHX	1.53125	6.31083	1.44687	1.61562	13.1906	bad sample	0.04375	0.05625
1	24 CHX	1.67014	6.98773	1.60069	1.54514	14.7153	0.0694444	0.0486111	0.0625
1	24 CHX	2.44271	9.65868	2.27083	1.43229	20.6875	0.09375	0.0677083	0.0833333
2	24 CHX	0.953125	6.67188	1.19271	0.75	11.9844	0.0989583	0.03125	0.078125
2	24 CHX	0.9375	6.53906	1.21484	1.02734	11.793	0.0976563	0.03125	0.0664063
2	48 L4440	1.60176	9.27003	1.66667	1.15705	14.9223	0.0440705	0.0376603	0.056891
2	48 L4440	1.64611	9.61149	1.76774	1.16385	15.6537	0.0456081	0.0396959	0.0599662
2	48 L4440	1.62649	9.26711	1.68527	1.17932	14.9048	0.0438988	0.0379464	0.0565476
2	48 L4440	1.55659	9.05659	1.65963	1.11824	14.7221	0.0447635	0.0380068	0.0540541
2	48 L4440	1.63682	9.93666	1.75929	1.19088	15.9561	0.0472973	0.0405405	0.0591216
2	48 L4440	1.92336	9.67783	1.7314	1.17708	15.372	0.046131	0.0386905	0.0565476
2	48 L4440	1.65104	9.44792	1.6808	1.12946	15.093	0.0483631	0.0379464	0.0558036
1	48 egl-45	2.97068	8.25514	2.03511	0.794753	20.5324	0.0848765	0.0482253	0.0945216
1	48 egl-45	2.29167	6.39705	1.57517	0.617962	15.8713	0.0633446	0.0380068	0.0760135
1	48 egl-45	2.8022	7.88542	1.9454	0.693681	19.4935	0.0824176	0.0463599	0.0892857
1	48 egl-45	2.58818	7.32281	1.80384	0.643564	18.1002	0.0742574	0.0433168	0.0819926
1	48 egl-45	2.76442	7.70513	1.92651	0.674794	19.3372	0.0807005	0.0463599	0.0892857
2	48 egl-45	1.4614	5.78676	1.28309	0.724265	13.0901	0.0680147	0.0294118	0.0661765
2	48 egl-45	1.26625	5.22125	1.14	0.62375	11.635	0.05375	0.025	0.055
2	48 rps-11	1.84091	7.84375	1.47727	0.963068	14.4517	0.0710227	0.0284091	0.0653409
2	48 rps-11	2.34375	9.76562	1.90234	1.13672	18.6016	0.101562	0.0390625	0.0820312
2	48 rps-11	1.90625	7.73864	1.49432	1.06534	14.6278	0.0823864	0.0284091	0.0653409
2	48 rps-11	1.79261	7.47443	1.43466	0.909091	13.9574	0.0767045	0.0284091	0.0653409
2	48 rps-11	1.9875	7.74375	1.52187	1.11875	14.6812	0.090625	0.03125	0.078125
2	48 rps-11	1.74063	7.39375	1.425	1.00938	13.8875	0.078125	0.028125	0.0625
2	48 rps-11	1.71615	7.11458	1.36979	0.992187	13.362	0.0703125	0.0260417	0.0625
2	48 Veh	1.64885	9.76891	1.71135	1.17928	15.4523	0.0583882	0.0386513	0.0550987
2	48 Veh	1.70089	9.875	1.79018	1.19196	15.8384	0.0473214	0.0401786	0.0580357
2	48 Veh	1.73125	9.86071	1.78036	1.20446	15.8429	0.0473214	0.0383929	0.0589286
2	48 Veh	1.625	9.2903	1.67681	1.12336	14.9137	0.0427632	0.0378289	0.0526316
2	48 Veh	1.78036	10.142	1.84554	1.18214	16.4768	0.05	0.0410714	0.0580357
2	48 Veh	1.70312	9.80055	1.81801	1.15349	16.0147	0.0450368	0.0422794	0.0579044
2	48 Veh	1.93981	11.2766	2.02199	1.3125	18.0139	0.0520833	0.0462963	0.0648148
1	48 CHX	2.87202	8.74438	1.92088	0.840774	17.216	0.0483631	0.0409226	0.0570437
1	48 CHX	3.29627	10.2609	2.20453	0.920473	19.9259	0.0560897	0.0460737	0.0641026
1	48 CHX	3.28125	10.207	2.18964	0.896832	19.8373	0.0545805	0.0460188	0.0652825
1	48 CHX	3.17007	9.96942	2.11739	0.909455	19.37	0.0540865	0.0450721	0.0620994
1	48 CHX	3.23041	9.90385	2.15526	0.916419	19.442	0.0669643	0.0458829	0.062004
2	48 CHX	1.50493	8.28783	1.62829	0.888158	15.051	0.0542763	0.0361842	0.0575658
2	48 CHX	1.71546	9.56086	1.8898	1	17.3651	0.0657895	0.0427632	0.0707237
3	mtl-1/2 L4440 24	1.6011	8.21176	2.09559	0.871324	16.704	0.0680147	0.0404412	0.0625
3	mtl-1/2 L4440 24	1.29018	8.35982	2.14732	0.870536	17.0625	0.0647321	0.0424107	0.0625
3	mtl-1/2 L4440 24	1.50481	9.01971	2.32933	0.961538	18.524	0.0793269	0.0456731	0.0745192
3	mtl-1/2 L4440 24	1.34896	8.54479	2.26042	0.901042	17.9349	0.0729167	0.0442708	0.0677083
3	mtl-1/2 egl-45 24	1.22159	8.11989	1.9375	0.772727	16.2159	0.0539773	0.0340909	0.0653409
3	mtl-1/2 egl-45 24	1.27273	8.44943	2.01136	0.758523	16.9233	0.0568182	0.0340909	0.0710227
3	mtl-1/2 egl-45 24	1.16146	7.74531	1.84115	0.802083	15.4271	0.0546875	0.03125	0.0598958
3	mtl-1/2 egl-45 24	1.14955	7.75045	1.81027	0.736607	15.1897	0.0491071	0.03125	0.0580357
3	mtl-1/2 rps-11 24	1.71875	11.1214	2.70982	1.18304	22.1607	0.0848214	0.0401786	0.0892857
3	mtl-1/2 rps-11 24	1.13281	7.57344	1.79948	0.804687	14.6354	0.0572917	0.0260417	0.0572917
3	mtl-1/2 rps-11 24	1.36875	8.97875	2.1625	0.93125	17.4812	0.065625	0.03125	0.071875
3	mtl-1/2 rps-11 24	1.74219	11.5516	2.75781	1.19531	22.2813	0.0820313	0.0390625	0.09375
3	mtl-1/2 CHX 24	1.3125	7.79271	2.14583	1.03646	17.1094	0.0677083	0.046875	0.0677083
3	mtl-1/2 CHX 24	1.13281	7.06719	1.94922	0.910156	15.3633	0.0664062	0.0429687	0.0625
3	mtl-1/2 CHX 24	1.32143	8.49643	2.32143	1.09375	18.1607	0.0758929	0.0491071	0.0758929
3	mtl-1/2 CHX 24	1.40179	8.51875	2.3125	1.16964	17.9955	0.0758929	0.0491071	0.0803571
3	mtl-1/2 L4440 48	1.86779	10.5659	2.3109	1.14663	17.1627	0.0504808	0.0392628	0.0657051
3	mtl-1/2 L4440 48	1.64844	9.29159	2.0631	1.05769	15.1004	0.0444712	0.0342548	0.0594952
3	mtl-1/2 L4440 48	1.79095	10.0164	2.22414	1.13362	16.5959	0.049569	0.0377155	0.0635776
3	mtl-1/2 L4440 48	1.60714	8.80821	1.99732	1.08482	14.7304	0.0482143	0.0339286	0.05625
3	mtl-1/2 egl-45 48	1.78299	7.65486	1.80035	0.824653	15.3073	0.0520833	0.0277778	0.0659722
3	mtl-1/2 egl-45 48	1.69118	7.49485	1.76471	0.836397	15.1232	0.0514706	0.0275735	0.0661765
3	mtl-1/2 egl-45 48	1.70037	7.77978	1.82537	0.862132	15.6324	0.0551471	0.0275735	0.0680147
3	mtl-1/2 egl-45 48	2.29261	8.8642	2.11648	1.03977	18.2926	0.0795455	0.03125	0.0909091
3	mtl-1/2 rps-11 48	2.2526	9.03438	1.98698	1.0026	16.8073	0.0572917	0.0234375	0.0598958
3	mtl-1/2 rps-11 48	1.96652	8.9067	1.91295	0.977679	16.1406	0.0513393	0.0223214	0.0602679
3	mtl-1/2 rps-11 48	2.075	9.47125	2.01042	1.05417	16.9771	0.0541667	0.0229167	0.0625
3	mtl-1/2 rps-11 48	1.90865	8.47404	1.83894	0.954327	15.5793	0.0504808	0.0216346	0.0552885
3	mtl-1/2 CHX 48	1.92463	10.1695	2.42647	1.00735	18.6379	0.0551471	0.0496324	0.0716912
3	mtl-1/2 CHX 48	2.39844	12.6859	3.01953	1.27734	22.9805	0.0683594	0.0605469	0.0839844
3	mtl-1/2 CHX 48	1.90799	10.0767	2.39757	1.03819	18.1649	0.0520833	0.0486111	0.0677083
3	mtl-1/2 CHX 48	1.70759	8.87098	2.13616	0.895089	16.6674	0.0491071	0.0424107	0.0602679
3	N2 egl-45 120	2.92831	6.81838	1.77757	0.705882	16.8346	0.0772059	0.0404412	0.0900735
3	N2 egl-45 120	3.1	7.31125	1.89844	0.746875	17.4187	0.0796875	0.0421875	0.0796875
3	N2 egl-45 120	2.97533	7.01184	1.82566	0.731908	16.8158	0.0838816	0.0411184	0.0773026
3	N2 egl-45 120	2.93555	6.91836	1.79883	0.824219	16.9434	0.0839844	0.0410156	0.078125
3	N2 rps-11 120	2.55859	6.19375	1.53516	1.15625	12.6523	0.0742188	0.0214844	0.0605469
3	N2 rps-11 120	2.91518	7.28393	1.77455	1.1942	14.5915	0.0915179	0.0245536	0.0714286
3	N2 rps-11 120	2.50893	6.12991	1.51563	1.04018	12.5313	0.0736607	0.0200893	0.0535714
3	N2 rps-11 120	3.4858	8.82443	2.15057	1.35227	17.7415	0.107955	0.0284091	0.0738636
