# Supplementary material for: Hypodermal responses to protein synthesis inhibition induce systemic developmental arrest and AMPK-dependent survival in Caenorhabditis elegans
Source: PLoS Genet. 2018 Jul 18;14(7):e1007520. doi: 10.1371/journal.pgen.1007520 (PMC6066256; doi:10.1371/journal.pgen.1007520)
Supplement: S2 Table — Animals kept on 0.35mg/ml CHX for 24 or 48 hours are able to escape to become reproductive adults. (XLSX) [file pgen.1007520.s011.xlsx]

## Sheet: Sheet1
Hour moved from 0.35mg/ml CHX	Pre-L4	L4	A	R	Pre-L4	L4	A	R	Pre-L4	L4	A	R
24	0	0	5	29		L1 overrun
48	0	4	1	17	0	2	4	16		L1 overrun
Total lifespan:	123hrs				150hrs				172hrs
